# Supplementary material for: QTL mapping and candidate gene analysis of low temperature germination in rice (Oryza sativa L.) using a genome wide association study
Source: PeerJ. 2022 May 11;10:e13407. doi: 10.7717/peerj.13407 (PMC9107303; doi:10.7717/peerj.13407)
Supplement: Supplemental Information 10 [file peerj-10-13407-s010.xlsx]

## Sheet: Sheet1
Table S3. Germination rate of all accessions
accession name	2019					2020
	D6	D7	D8	D9	D10	D6	D7	D8	D9	D10
Z1	0	0.11	0.26	0.41	0.82	0.45	0.91	0.94	0.99	0.99
Z2	0	0.21	0.61	0.85	0.92	0.13	0.39	0.79	0.86	0.87
Z3	0	0.02	0.08	0.11	0.2	0.02	0.04	0.12	0.29	0.38
Z4	0	0	0.06	0.08	0.13	0.01	0.01	0.1	0.17	0.33
Z5	0.04	0.15	0.45	0.59	0.75	0.2	0.6	0.77	0.86	0.87
Z6	0	0.01	0.05	0.21	0.3	0	0.01	0.25	0.47	0.63
Z7	0.03	0.15	0.54	0.72	0.86	0.14	0.6	0.78	0.86	0.86
Z8	0	0	0.09	0.28	0.71	0.03	0.06	0.13	0.28	0.42
Z9	0	0.03	0.09	0.16	0.47	0.01	0.04	0.24	0.38	0.55
Z11	0.25	0.67	0.77	0.82	0.82	0.86	0.88	0.9	0.9	0.91
Z12	0	0.17	0.29	0.61	0.86	0.2	0.51	0.75	0.84	0.87
Z13	0	0.02	0.08	0.17	0.54	0.1	0.34	0.65	0.74	0.81
Z14	0.08	0.22	0.41	0.58	0.75	0.27	0.54	0.68	0.83	0.85
Z15	0	0.03	0.22	0.29	0.68	0	0.15	0.41	0.77	0.9
Z16	0	0.04	0.06	0.19	0.49	Na	Na	Na	Na	Na
Z19	0	0.04	0.08	0.31	0.7	0.04	0.07	0.38	0.55	0.76
Z21	0.01	0.37	0.51	0.68	0.83	0.21	0.6	0.87	0.96	0.96
Z22	Na	Na	Na	Na	Na	0.65	0.91	0.93	0.94	0.94
Z23	0	0.07	0.1	0.14	0.35	0	0.1	0.4	0.57	0.69
Z24	0	0.13	0.34	0.54	0.69	0.21	0.95	0.98	0.99	1.02
Z25	0.16	0.56	0.66	0.78	0.86	0.46	0.79	0.9	0.93	0.93
Z26	0.02	0.05	0.2	0.23	0.44	0.02	0.12	0.27	0.46	0.63
Z27	0	0	0	0	0.03	0.03	0.03	0.03	0.05	0.11
Z28	0.04	0.27	0.37	0.38	0.46	Na	Na	Na	Na	Na
Z29	0.42	0.68	0.81	0.84	0.87	0.55	0.75	0.91	0.95	0.96
Z30	0	0.09	0.47	0.59	0.81	0.09	0.41	0.62	0.79	0.88
Z31	0.03	0.07	0.08	0.13	0.2	Na	Na	Na	Na	Na
Z32	Na	Na	Na	Na	Na	Na	Na	Na	Na	Na
Z33	0	0	0.04	0.05	0.34	0.03	0.14	0.33	0.5	0.65
Z34	0	0	0	0.02	0.43	0.02	0.31	0.55	0.73	0.82
Z35	0.01	0.02	0.1	0.25	0.56	0	0.02	0.19	0.28	0.45
Z36	0	0.02	0.11	0.15	0.69	Na	Na	Na	Na	Na
Z37	Na	Na	Na	Na	Na	0.06	0.44	0.69	0.77	0.77
Z38	0.01	0.24	0.46	0.7	0.84	0.04	0.09	0.24	0.35	0.44
Z39	0	0.06	0.09	0.15	0.52	0	0	0	0.03	0.06
Z40	0	0.28	0.41	0.55	0.77	0.24	0.54	0.78	0.89	0.9
Z41	0	0.52	0.77	0.84	0.84	0.26	0.71	0.81	0.87	0.88
Z42	0.01	0.01	0.1	0.71	0.83	0.05	0.21	0.44	0.59	0.79
Z43	0	0	0.15	0.27	0.39	0	0.02	0.03	0.14	0.33
Z44	0.01	0.01	0.02	0.2	0.22	0.01	0.01	0.01	0.04	0.06
Z45	0.12	0.4	0.67	0.73	0.75	0.08	0.52	0.63	0.73	0.82
Z46	0.01	0.55	0.86	0.94	0.95	0.04	0.69	0.77	0.81	0.84
Z47	Na	Na	Na	Na	Na	Na	Na	Na	Na	Na
Z48	0.05	0.36	0.71	0.83	0.88	0.38	0.64	0.73	0.78	0.83
Z49	0	0	0	0.23	0.53	0	0.07	0.12	0.3	0.38
Z50	0	0.14	0.24	0.58	0.67	0.02	0.34	0.66	0.75	0.92
Z51	0.02	0.21	0.45	0.79	0.85	0.12	0.42	0.62	0.7	0.78
Z52	0.05	0.63	0.85	0.98	0.99	0.25	0.59	0.76	0.9	0.94
Z53	0.19	0.8	0.85	0.93	0.99	0.37	0.9	0.91	0.92	0.92
Z54	0.09	0.68	0.81	0.84	0.88	0.33	0.68	0.83	0.9	0.9
Z55	0.05	0.52	0.88	0.94	0.94	0.16	0.77	0.85	0.92	0.92
Z56	0	0.29	0.77	0.89	0.89	0.14	0.87	0.99	1	1
Z57	0.05	0.18	0.51	0.53	0.64	0.05	0.34	0.58	0.75	0.84
Z58	0	0.22	0.67	0.75	0.83	0.19	0.62	0.73	0.77	0.8
Z59	0	0	0.07	0.09	0.25	0.02	0.2	0.31	0.65	0.72
Z60	0	0	0.02	0.06	0.24	0.02	0.21	0.44	0.7	0.81
Z61	0	0	0.08	0.1	0.24	0	0	0.07	0.32	0.46
Z62	0.03	0.03	0.21	0.25	0.46	0	0.03	0.06	0.17	0.19
Z63	0	0.12	0.5	0.65	0.91	0.16	0.48	0.65	0.74	0.83
Z64	0.02	0.02	0.22	0.32	0.64	0.09	0.26	0.51	0.56	0.71
Z65	0	0	0.17	0.28	0.66	0	0.1	0.39	0.7	0.81
Z66	0	0.35	0.52	0.56	0.62	0	0.27	0.51	0.67	0.78
Z67	0.01	0.06	0.12	0.19	0.46	0	0	0.15	0.25	0.35
Z68	0.25	0.71	0.79	0.83	0.86	0.59	0.8	0.89	0.91	0.91
Z69	0.06	0.32	0.5	0.55	0.65	0.03	0.18	0.39	0.64	0.77
Z70	0.06	0.34	0.61	0.74	0.78	0.15	0.43	0.71	0.8	0.86
Z71	0	0	0.03	0.12	0.29	0.01	0.01	0.15	0.26	0.38
Z72	0	0	0.03	0.14	0.17	0	0.02	0.08	0.4	0.7
Z73	0	0	0	0.04	0.08	0	0.02	0.17	0.29	0.37
Z74	0	0.17	0.19	0.25	0.42	0	0.18	0.23	0.33	0.55
Z75	0.02	0.28	0.42	0.55	0.85	0.07	0.24	0.32	0.55	0.7
Z76	0	0.13	0.21	0.37	0.67	0.12	0.34	0.43	0.56	0.63
Z77	0	0	0	0.09	0.4	0.01	0.02	0.09	0.2	0.39
Z78	0.01	0.01	0.4	0.67	0.92	0.11	0.37	0.42	0.51	0.57
Z79	0	0.15	0.45	0.61	0.7	0.37	0.71	0.88	0.9	0.91
Z81	0	0.12	0.57	0.84	0.89	0.1	0.46	0.72	0.85	0.9
Z82	0	0	0.1	0.13	0.8	0	0.69	0.84	0.89	0.92
Z83	0.24	0.56	0.85	0.91	0.94	0.64	0.81	0.84	0.85	0.86
Z84	0	0.24	0.51	0.6	0.81	0.15	0.45	0.68	0.77	0.78
Z85	0	0	0	0.03	0.07	0	0.01	0.01	0.02	0.04
Z86	0.21	0.54	0.84	0.88	0.98	Na	Na	Na	Na	Na
Z87	0.01	0.33	0.72	0.83	0.97	0.3	0.35	0.35	0.46	0.49
Z88	0	0.29	0.53	0.8	0.86	Na	Na	Na	Na	Na
Z89	0	0	0.08	0.11	0.69	0	0.02	0.04	0.09	0.22
Z90	0	0.31	0.61	0.7	0.87	0	0.13	0.17	0.41	0.7
Z91	0	0	0	0.04	0.04	Na	Na	Na	Na	Na
Z92	0.14	0.96	0.96	0.96	0.97	0.46	0.48	0.53	0.68	0.73
Z93	0	0	0.19	0.31	0.6	0	0.05	0.06	0.13	0.24
Z94	0	0.06	0.13	0.18	0.52	0	0.08	0.09	0.14	0.26
Z95	0.08	0.8	0.85	1	1	0.19	0.35	0.38	0.55	0.63
Z96	0	0.7	0.84	0.87	0.93	0.07	0.15	0.21	0.43	0.55
Z97	0	0.1	0.38	0.55	0.74	0.14	0.34	0.38	0.56	0.65
Z98	0	0.25	0.54	0.68	0.76	0	0.24	0.3	0.4	0.55
Z99	0	0.07	0.15	0.27	0.71	0.01	0.01	0.01	0.05	0.1
Z100	0	0.01	0.06	0.2	0.57	0	0	0	0	0.02
Z101	0	0.05	0.12	0.32	0.74	0.02	0.03	0.04	0.23	0.44
Z102	0.32	0.94	0.99	1	1	0.16	0.26	0.31	0.48	0.57
Z103	0	0.15	0.58	0.61	0.77	0.01	0.05	0.19	0.36	0.52
Z105	0	0.01	0.42	0.47	0.8	Na	Na	Na	Na	Na
Z106	0	0.36	0.72	0.93	0.96	0.05	0.1	0.24	0.44	0.66
Z107	0	0.15	0.41	0.59	0.64	0.02	0.1	0.23	0.4	0.55
Z109	0	0	0.29	0.67	0.67	0.08	0.31	0.37	0.51	0.65
Z110	0	0.01	0.07	0.39	0.58	0	0.01	0.09	0.15	0.33
Z111	0	0	0	0.78	0.8	0.04	0.12	0.16	0.27	0.5
Z112	0.01	0.27	0.49	0.86	0.89	0.5	0.63	0.68	0.83	0.87
Z113	0.17	0.61	0.92	0.97	1	0.56	0.73	0.78	0.88	0.92
Z114	0	0	0.02	0.38	0.49	0.01	0.02	0.02	0.1	0.25
Z115	0.01	0.3	0.44	0.67	0.73	0.11	0.21	0.27	0.35	0.45
Z116	0.02	0.13	0.24	0.61	0.8	0	0	0	0.08	0.26
Z117	0	0	0	0.3	0.43	0	0.04	0.04	0.06	0.15
Z118	0.32	0.87	0.95	0.95	0.95	0.47	0.75	0.75	0.81	0.82
Z119	0.02	0.35	0.49	0.64	0.75	0.01	0.11	0.17	0.43	0.53
Z120	0.04	0.49	0.76	0.85	0.87	Na	Na	Na	Na	Na
Z121	0.11	0.49	0.77	0.82	0.83	0.08	0.29	0.41	0.62	0.68
Z122	0.01	0.02	0.2	0.36	0.53	0.05	0.05	0.07	0.25	0.37
Z123	0.01	0.01	0.1	0.25	0.49	0	0	0	0.08	0.21
Z124	0	0	0.27	0.84	0.86	0	0.21	0.37	0.52	0.61
Z125	0.57	0.91	0.96	1	1	0.1	0.23	0.31	0.55	0.68
Z126	Na	Na	Na	Na	Na	Na	Na	Na	Na	Na
Z127	0	0.25	0.62	0.85	0.85	0.11	0.19	0.19	0.36	0.44
Z128	0	0.05	0.44	0.78	0.79	0	0	0.02	0.29	0.38
Z129	0	0.07	0.31	0.8	0.83	0.06	0.18	0.22	0.61	0.76
Z130	0	0	0.03	0.05	0.15	0.01	0.04	0.06	0.27	0.43
Z131	0	0	0	0	0.02	0	0.01	0.01	0.11	0.14
Z132	0.01	0.32	0.49	0.57	0.63	0.44	0.58	0.71	0.78	0.79
Z133	0	0	0.05	0.09	0.12	0.01	0.02	0.26	0.5	0.75
Z134	0	0.06	0.63	0.66	0.85	Na	Na	Na	Na	Na
Z135	0	0	0	0.01	0.13	0	0	0	0.05	0.05
Z136	0.04	0.37	0.76	0.79	0.9	0.26	0.34	0.48	0.69	0.76
Z137	0	0	0.01	0.07	0.18	Na	Na	Na	Na	Na
Z138	0	0	0.01	0.01	0.21	0.02	0.02	0.02	0.13	0.3
Z139	0	0	0	0	0	0	0	0.01	0.02	0.03
Z140	0	0	0.35	0.45	0.82	0.06	0.14	0.18	0.22	0.53
Z141	0	0	0.08	0.12	0.55	0.04	0.04	0.06	0.24	0.6
Z142	0	0	0	0.02	0.18	0	0.02	0.02	0.07	0.18
Z143	0	0	0.05	0.11	0.31	0.02	0.16	0.24	0.45	0.69
Z144	0	0	0.49	0.57	0.73	0.2	0.49	0.52	0.7	0.8
Z145	0	0	0.17	0.22	0.44	0	0.01	0.07	0.42	0.61
Z146	0	0	0.52	0.54	0.67	0.39	0.61	0.63	0.73	0.84
Z147	0	0	0.01	0.12	0.57	0.02	0.15	0.2	0.62	0.77
Z148	0.75	0.94	0.98	0.98	0.98	0.83	0.87	0.87	0.89	0.91
Z149	0.05	0.38	0.73	0.79	0.87	0	0.84	0.86	0.93	0.95
Z150	0	0	0.02	0.06	0.42	Na	Na	Na	Na	Na
Z151	0.06	0.42	0.82	0.83	0.89	0.19	0.47	0.56	0.82	0.94
Z152	0	0	0.43	0.45	0.64	0.01	0.12	0.19	0.29	0.75
Z153	0	0.12	0.82	0.82	0.88	0.29	0.62	0.66	0.84	0.96
Z154	0	0	0.78	0.95	0.95	0.15	0.22	0.29	0.31	0.36
Z155	0	0.08	0.33	0.4	0.42	0.07	0.15	0.16	0.19	0.25
Z156	0	0.05	0.16	0.57	0.92	0.05	0.25	0.37	0.62	0.78
Z157	0	0.16	0.17	0.27	0.51	Na	Na	Na	Na	Na
Z158	0	0.28	0.34	0.37	0.44	Na	Na	Na	Na	Na
Z159	0.07	0.67	0.77	0.85	0.96	Na	Na	Na	Na	Na
Z160	0	0.03	0.05	0.29	0.94	0	0.02	0.16	0.51	0.7
Z161	0	0.06	0.19	0.38	0.55	0.02	0.07	0.07	0.27	0.39
Z162	0	0.01	0.02	0.21	0.64	0.01	0.1	0.16	0.26	0.54
Z163	0	0	0	0.04	0.11	Na	Na	Na	Na	Na
Z164	0	0.01	0.11	0.4	0.82	0.08	0.2	0.25	0.31	0.43
Z165	0	0.04	0.14	0.26	0.5	0	0.1	0.22	0.4	0.56
Z166	0.02	0.38	0.57	0.72	0.9	0	0.15	0.2	0.42	0.67
Z167	0	0.01	0.11	0.19	0.67	0	0.05	0.06	0.11	0.45
Z168	0	0	0.03	0.25	0.81	0	0.08	0.15	0.37	0.62
Z169	0	0.17	0.25	0.45	0.71	0.17	0.58	0.65	0.86	0.94
Z170	0.1	0.47	0.68	0.83	1	0.35	0.56	0.73	0.8	0.91
Z171	0.04	0.16	0.41	0.65	0.87	0.25	0.36	0.56	0.64	0.68
Z172	0.13	0.54	0.74	0.82	0.91	Na	Na	Na	Na	Na
Z173	0	0.05	0.17	0.41	0.71	0	0.03	0.14	0.27	0.3
Z174	0	0.08	0.23	0.3	0.36	0.05	0.09	0.09	0.1	0.21
Z175	0	0.38	0.74	0.79	0.87	0.07	0.17	0.31	0.45	0.52
Z176	0	0.06	0.07	0.08	0.65	0.04	0.07	0.27	0.3	0.53
Z178	0.14	0.91	0.95	0.97	0.99	0.03	0.13	0.18	0.23	0.34
Z179	0.01	0.79	0.89	0.9	0.96	0.07	0.41	0.55	0.68	0.75
Z180	0	0.34	0.71	0.84	0.96	0.03	0.22	0.45	0.49	0.6
Z182	0	0	0.06	0.31	0.96	0	0.34	0.5	0.79	0.89
Z183	0	0.08	0.23	0.49	0.94	0	0.02	0.03	0.12	0.29
Z184	0.02	0.59	0.74	0.79	0.91	0.2	0.46	0.68	0.88	0.93
Z185	0	0.2	0.33	0.43	0.73	0.1	0.24	0.32	0.52	0.71
Z186	0	0.81	0.92	0.95	0.99	0.03	0.5	0.7	0.84	0.94
Z187	0.01	0.03	0.44	0.82	0.84	0.06	0.14	0.14	0.18	0.22
Z188	0.02	0.26	0.89	0.94	0.94	0.16	0.34	0.39	0.57	0.71
Z189	0	0.14	0.37	0.55	0.66	0	0.02	0.02	0.06	0.15
Z190	Na	Na	Na	Na	Na	0.07	0.27	0.48	0.52	0.61
Z191	0.02	0.68	0.97	0.98	0.98	0.48	0.89	0.98	0.98	0.98
Z192	0	0	0.02	0.64	0.73	0	0.03	0.28	0.42	0.54
Z193	0.01	0.35	0.66	0.85	0.86	0.01	0.24	0.47	0.56	0.69
Z194	0.01	0.35	0.73	0.87	0.88	0.17	0.25	0.45	0.47	0.57
Z195	Na	Na	Na	Na	Na	0.28	0.49	0.57	0.65	0.75
Z196	0	0.19	0.73	0.94	0.94	0.01	0.22	0.58	0.63	0.75
Z197	0	0.26	0.58	0.6	0.71	0.03	0.13	0.62	0.78	0.87
Z198	0	0.34	0.66	0.74	0.84	0	0.24	0.43	0.69	0.83
Z199	0	0.02	0.47	0.57	0.8	0.02	0.27	0.94	0.95	0.97
Z200	0	0.08	0.78	0.78	0.85	0.08	0.63	0.87	0.92	0.95
Z201	0.14	0.94	0.94	0.94	0.94	0.77	0.96	0.96	0.96	0.97
Z202	0.01	0.92	0.92	0.92	0.92	0.35	0.86	0.92	0.96	0.96
Z203	0.01	0.75	0.95	0.96	0.99	0.36	0.66	0.84	0.91	0.92
Z204	0	0.02	0.59	0.85	0.92	0	0	0.01	0.17	0.25
Z205	0	0.08	0.18	0.32	0.65	Na	Na	Na	Na	Na
Z207	0.03	0.12	0.47	0.59	0.77	0	0.25	0.42	0.68	0.94
Z208	0	0.83	0.83	0.87	0.92	0	0	0.18	0.26	0.39
Z209	0	0	0.1	0.27	0.79	0	0	0	0.03	0.13
Z210	0	0.05	0.41	0.65	0.93	0.05	0.26	0.41	0.52	0.55
Z211	0	0.41	0.68	0.83	0.98	0.12	0.44	0.78	0.84	0.88
Z212	0	0.74	0.75	0.79	0.89	0.31	0.64	0.74	0.79	0.83
Z213	0	0.86	0.86	0.88	0.92	0.03	0.03	0.48	0.56	0.75
Z214	0.04	0.59	0.93	0.95	0.98	0.13	0.45	0.8	0.89	0.89
Z215	0	0.38	0.91	0.96	0.96	0.04	0.26	0.28	0.36	0.46
Z216	0	0.04	0.23	0.68	0.7	Na	Na	Na	Na	Na
Z217	0.04	0.3	0.53	0.93	0.93	0	0	0.11	0.24	0.32
Z218	0	0.24	0.57	0.76	0.79	0.16	0.31	0.33	0.38	0.44
Z219	0.13	0.46	0.55	0.62	0.65	0.23	0.6	0.72	0.83	0.83
Z220	0	0.09	0.5	0.93	0.95	0.01	0.08	0.28	0.52	0.71
Z221	0.51	0.68	0.82	0.87	0.88	0.19	0.28	0.32	0.49	0.54
Z222	0	0.01	0.04	0.08	0.12	Na	Na	Na	Na	Na
Z223	0	0	0	0.05	0.4	0	0	0	0.05	0.28
Z224	0	0	0	0.11	0.39	0	0.1	0.25	0.4	0.5
Z225	0.11	0.56	0.73	0.87	0.87	0.48	0.61	0.69	0.72	0.79
Z226	0	0.13	0.51	0.52	0.74	0	0.16	0.35	0.63	0.94
Z227	0	0	0.2	0.25	0.6	0.01	0.15	0.23	0.48	0.63
Z228	0.01	0.4	0.57	0.67	0.83	0.78	0.82	0.89	0.97	0.97
Z229	0.02	0.25	0.43	0.7	0.94	0.49	0.74	0.84	0.94	0.95
Z230	0.11	0.6	0.72	0.82	0.87	0.56	0.73	0.88	0.95	0.95
Z231	0.01	0.17	0.38	0.59	0.81	0	0.01	0.16	0.28	0.78
Z232	0	0	0.01	0.01	0.84	0.13	0.3	0.41	0.62	0.86
Z233	0	0.19	0.58	0.6	0.87	0.17	0.36	0.36	0.38	0.57
Z234	0.01	0.45	0.79	0.86	0.98	0.02	0.02	0.09	0.34	0.71
Z235	0	0	0.29	0.35	0.65	0	0	0.19	0.34	0.45
Z236	0	0	0.13	0.21	0.44	0.04	0.04	0.09	0.15	0.16
Z237	0	0.4	0.69	0.83	0.95	0.17	0.51	0.62	0.68	0.74
Z238	0	0.1	0.27	0.37	0.58	0.14	0.48	0.56	0.62	0.66
Z239	0	0.2	0.45	0.61	0.85	0.24	0.86	0.89	0.95	0.96
Z240	0	0.09	0.17	0.33	0.95	0	0.06	0.17	0.35	0.79
Z241	0	0	0.03	0.09	0.56	0	0.06	0.14	0.26	0.5
Z242	0	0.13	0.5	0.86	0.92	0	0.05	0.41	0.48	0.77
Z243	0	0.43	0.73	0.86	0.95	0	0.12	0.34	0.56	0.79
Z244	0	0.01	0.08	0.3	0.43	0	0	0.02	0.09	0.24
Z245	0	0	0	0.45	0.53	0	0.02	0.1	0.15	0.42
Z246	0	0.09	0.17	0.72	0.72	0.04	0.22	0.41	0.52	0.66
Z247	0	0	0.03	0.15	0.15	Na	Na	Na	Na	Na
Z248	0	0.07	0.52	0.94	0.94	0.38	0.72	0.92	0.95	0.98
Z249	0	0.1	0.37	0.66	0.68	Na	Na	Na	Na	Na
Z250	0	0	0	0.74	0.78	0.02	0.29	0.4	0.57	0.71
Z251	0	0.05	0.05	0.32	0.49	Na	Na	Na	Na	Na
Z252	0	0	0	0.74	0.81	0	0.21	0.35	0.46	0.71
Z253	0	0	0.03	0.32	0.4	0	0.14	0.28	0.51	0.81
Z254	0	0	0	0	0.01	0	0	0.01	0.01	0.01
Z255	0.32	0.67	0.9	0.94	0.94	0.52	0.65	0.79	0.84	0.89
Z256	0.29	0.75	0.93	0.98	0.98	0.97	0.97	0.97	0.97	0.97
Z257	0	0.13	0.54	0.73	0.74	0.08	0.47	0.64	0.69	0.73
Z258	0	0	0	0	0.17	0	0	0	0	0.01
Z259	0.01	0.27	0.9	0.96	0.96	0.19	0.55	0.74	0.75	0.81
Z260	0	0	0.06	0.17	0.46	0	0.02	0.48	0.62	0.79
Z261	0	0.3	0.56	0.74	0.84	0.37	0.86	0.97	0.98	0.98
Z262	Na	Na	Na	Na	Na	Na	Na	Na	Na	Na
Z263	Na	Na	Na	Na	Na	Na	Na	Na	Na	Na
Z264	0	0.09	0.16	0.36	0.69	0.12	0.51	0.62	0.68	0.75
Z265	Na	Na	Na	Na	Na	Na	Na	Na	Na	Na
Z266	0	0	0.09	0.16	0.66	0	0.37	0.72	0.8	0.82
Z267	Na	Na	Na	Na	Na	0.07	0.38	0.53	0.6	0.64
Z268	0	0.05	0.05	0.07	0.13	0.12	0.27	0.36	0.42	0.45
Z269	0	0	0	0.06	0.33	0.05	0.29	0.4	0.57	0.63
Z270	Na	Na	Na	Na	Na	Na	Na	Na	Na	Na
Z271	Na	Na	Na	Na	Na	0	0.24	0.48	0.48	0.61
Z272	Na	Na	Na	Na	Na	0	0.04	0.14	0.39	0.46
Z273	0.1	0.59	0.86	0.88	0.92	0.72	0.91	0.93	0.93	0.93
Z274	0	0.17	0.45	0.56	0.7	0.35	0.67	0.74	0.75	0.75
Z275	Na	Na	Na	Na	Na	Na	Na	Na	Na	Na
Z276	0.02	0.61	0.87	0.99	0.99	0.28	0.72	0.88	0.91	0.92
Z277	0.06	0.26	0.53	0.86	0.89	0	0.11	0.41	0.65	0.74
Z278	0	0	0.11	0.54	0.6	0	0	0.29	0.33	0.4
Z279	0	0.01	0.01	0.54	0.76	0.01	0.2	0.51	0.73	0.81
Z280	0.57	0.99	1	1	1	1	1	1	1	1
Z282	0.03	0.5	0.62	0.75	0.93	0.82	0.95	0.97	0.97	1
Z284	Na	Na	Na	Na	Na	Na	Na	Na	Na	Na
Z286	0.54	0.86	0.9	0.9	0.9	Na	Na	Na	Na	Na
Z287	0.01	0.09	0.29	0.36	0.36	0.46	0.71	0.82	0.84	0.85
Z291	0	0	0.22	0.32	0.43	0.03	0.43	0.61	0.64	0.73
Z293	0.07	0.43	0.67	0.77	0.93	0.82	0.93	1	1	1
